# Supplementary material for: The First Mitochondrial Genome for Geastrales (Sphaerobolus stellatus) Reveals Intron Dynamics and Large-Scale Gene Rearrangements of Basidiomycota
Source: Front Microbiol. 2020 Aug 11;11:1970. doi: 10.3389/fmicb.2020.01970 (PMC7432440; doi:10.3389/fmicb.2020.01970)
Supplement: Supplementary file 1 [file Data_Sheet_1.xlsx]

## Sheet: Table S1
Table S1 Comparison on mitogenomes among 75 Basidiomycota species
ID	Species	GenBank accession number	Order	Family	Genome size (bp)	GC content (%)	AT skew	GC skew	No. of PCGs	No. of Introns	No. of rRNAs	No. of tRNAs
Apsi	Austropuccinia psidii	MN018834	Pucciniales	Sphaerophragmiaceae	93299	37.45	0.0871303	0.1498	45	19	2	23
Pmei	Phakopsora meibomiae	GQ338834	Pucciniales	Phakopsoraceae	32520	34.87	0.102718	0.273301	15	6	2	24
Ppac	Phakopsora pachyrhizi	GQ332420	Pucciniales	Phakopsoraceae	31825	34.55	0.0817418	0.26136	15	6	2	24
Abis	Agaricus bisporus	JX271275	Agaricales	Agaricaceae	135005	29.07	0.0114197	0.00859993	44	46	2	35
Ccin	Coprinopsis cinerea	NW_003307477	Agaricales	Psathyrellaceae	42448	28.3	0.0013947	0.00848057	16	0	2	24
Lame	Laccaria amethystina	MK697669	Agaricales	Tricholomataceae	65156	23.39	0.00717922	0.0252245	23	8	2	25
Lbic	Laccaria bicolor	MK697670	Agaricales	Tricholomataceae	95304	28.32	-0.00892857	-0.0127119	29	10	2	25
Ldec	Lyophyllum decastes	MH447974	Agaricales	Lyophyllaceae	50643	22.27	-0.0229027	-0.025595	18	0	2	26
Lshi	Lyophyllum shimeji	MH447975	Agaricales	Lyophyllaceae	73678	27.94	0.0187318	0.00858984	30	10	2	26
Tmat	Tricholoma matsutake	JX985789	Agaricales	Tricholomataceae	76037	20.69	0.0223175	0.0729821	24	10	2	28
Abor	Armillaria borealis	MH407470	Agaricales	Physalacriaceae	116433	29.27	0.0196633	0.0287081	47	30	2	26
Asol	Armillaria solidipes	MH660713	Agaricales	Physalacriaceae	122167	29.18	0.00988421	0.0260452	49	32	2	26
Dtab	Desarmillaria tabescens	MH823225	Agaricales	Agaricales incertae sedis	93439	29.28	0.00707014	0.0273224	15	16	2	26
Asin	Armillaria sinapina	MH282847	Agaricales	Physalacriaceae	103563	28.5	0.0123077	0.0301754	44	24	2	25
Fvel	Flammulina velutipes	JF799107	Agaricales	Physalacriaceae	88395	16.54	-0.0234843	0.0749698	33	10	2	26
Ledo	Lentinula edodes	AB697988	Agaricales	Omphalotaceae	121394	30.7	0.0147186	0.0208469	27	19	2	28
Mper	Moniliophthora perniciosa	AY376688	Agaricales	Marasmiaceae	109103	31.89	-0.0248128	0.00658514	89	14	2	26
Mror	Moniliophthora roreri	HQ259115	Agaricales	Marasmiaceae	93722	27.63	-0.0175487	0.0238957	56	13	2	26
Scom	Schizophyllum commune	AF402141	Agaricales	Schizophyllaceae	49704	21.86	0.0122856	-0.0256176	20	0	2	27
Pcit	Pleurotus citrinopileatus	MG017444	Agaricales	Pleurotaceae	60694	28.98	-0.0123909	0.00276052	25	3	2	24
Pery	Pleurotus eryngii	KX827267	Agaricales	Pleurotaceae	72650	26.28	-0.00135648	0.0273973	34	10	2	24
Post	Pleurotus ostreatus	EF204913	Agaricales	Pleurotaceae	73242	26.35	-0.00190114	0.0163188	26	10	2	24
Ppla	Pleurotus platypus	MG017445	Agaricales	Pleurotaceae	73807	26.79	-0.00573614	0.0055991	34	10	2	24
Hrus	Hygrophorus russula	MH643589	Agaricales	Hygrophoraceae	55769	19.13	-0.0122419	0.0684788	22	3	2	26
Pinv	Paxillus involutus	MK993563	Boletales	Paxillaceae	39109	21.75	-0.086262	0.0597426	19	4	2	25
Prub	Paxillus rubicundulus	MK993564	Boletales	Paxillaceae	41061	21.02	-0.0887679	0.0513796	17	5	2	25
Rsal	Rhizopogon salebrosus	MH794152	Boletales	Rhizopogonaceae	66704	21.45	-0.0266073	0.0634328	34	16	2	25
Rvin	Rhizopogon vinicolor	MH794153	Boletales	Rhizopogonaceae	77109	21.46	-0.0272473	0.0833721	41	24	2	25
Hcor	Hericium coralloides	KY007042	Russulales	Hericiaceae	72961	17.96	0.00755729	-0.00890869	35	0	2	26
Ldel	Lactarius deliciosus	MH319478	Russulales	Russulaceae	53895	21.53	-0.0164394	0.0534138	33	4	2	24
Lhat	Lactarius hatsudake	MH319475	Russulales	Russulaceae	46808	21.36	-0.00890132	0.0538642	24	5	2	26
Lhyg	Lactarius hygrophoroides	MH319477	Russulales	Russulaceae	48541	20.96	-0.0177126	0.0672389	27	4	2	24
Lpip	Lactarius piperatus	MH319479	Russulales	Russulaceae	60843	21.16	-0.0114155	0.0482042	33	8	2	26
Lvol	Lactarius volemus	MH319474	Russulales	Russulaceae	38445	22.42	-0.0339049	0.074041	22	1	2	25
Rabi	Russula abietina	MH138073	Russulales	Russulaceae	67683	21.54	0.0064993	0.0557103	45	15	2	27
Rlep	Russula lepida	MH138075	Russulales	Russulaceae	56008	22.36	-0.00489438	0.0527728	32	9	2	25
Rcom	Russula compacta	MH138072	Russulales	Russulaceae	69423	23.1	-0.010143	0.0424242	38	9	2	27
Rfoe	Russula foetens	MH138074	Russulales	Russulaceae	58585	21.52	0.00114694	0.0845725	35	13	2	25
Rvir	Russula virecsens	MH138076	Russulales	Russulaceae	48512	21.26	-0.00838202	0.0658514	29	2	2	24
Hirr	Heterobasidion irregulare	KF957635	Russulales	Bondarzewiaceae	114193	22.78	0.003885	0.0140474	28	27	2	26
Fpal	Fomitopsis palustris	AP017926	Polyporales	Fomitopsidaceae	63479	24.02	0.0126349	0.0162432	33	7	2	26
Lsul	Laetiporus sulphureus	MG519331	Polyporales	Laetiporaceae	101111	36.3	-0.0255847	-0.0517906	38	16	2	25
Prad	Phlebia radiata	HE613568	Polyporales	Meruliaceae	156348	31.17	0.003051	0.0163619	126	32	2	28
Gapp	Ganoderma applanatum	KR109212	Polyporales	Polyporaceae	119803	26.66	0.0188165	0.0457614	48	31	2	25
Gleu	Ganoderma leucocontextum	MH252534	Polyporales	Polyporaceae	88194	27.08	-0.003017	-0.00960118	57	19	2	26
Gtsu	Ganoderma tsugae	MH252533	Polyporales	Polyporaceae	92511	26.67	0.0205918	0.0494753	57	24	2	25
Gcal	Ganoderma calidophilum	MH252535	Polyporales	Polyporaceae	124588	25.44	0.0152897	0.0628931	76	31	2	25
Gluc	Ganoderma lucidum	KC763799	Polyporales	Polyporaceae	60635	26.67	0.00204555	0.0588676	33	10	2	26
Gmer	Ganoderma meredithae	KP410262	Polyporales	Polyporaceae	78447	26.14	0.00324939	0.041316	33	17	2	29
Gsin	Ganoderma sinense	KF673550	Polyporales	Polyporaceae	86451	26.78	0.031139	0.0657207	46	30	2	28
Tcin	Trametes cingulata	GU723273	Polyporales	Polyporaceae	91500	24.47	0.000529521	0.091132	20	27	2	25
Thir	Trametes hirsuta	MG775432	Polyporales	Polyporaceae	59039	24.1	-0.006	0.051	24	9	2	26
Csul	Coniferiporia sulphurascens	MK623260	Hymenochaetales	Hymenochaetaceae	58959	33.17	-0.00299312	0.0388906	45	1	2	25
Fmed	Fomitiporia mediterranea	MK623258	Hymenochaetales	Hymenochaetaceae	115036	23.39	-0.00665709	0.0542967	81	28	2	27
Ssan	Sanghuangporus sanghuang	MG149786	Hymenochaetales	Hymenochaetaceae	112060	23.21	-0.000520969	0.0461008	14	35	2	27
Plam	Phellinus lamaoensis	MK623259	Hymenochaetales	Hymenochaetaceae	45604	34.55	-0.028877	0.045165	33	3	2	26
Spar	Schizopora paradoxa	MK623261	Hymenochaetales	Schizoporaceae	57732	28.22	-0.00808025	0.0322581	39	8	2	26
Sste	Sphaerobolus stellatus	MT176429	Geastrales	Sphaerobolaceae	152722	27.05	-0.006	-0.006	43	34	2	26
Capp	Cantharellus appalachiensis	MG602716	Cantharellales	Cantharellaceae	73562	26.77	-0.0102417	0.0504296	41	20	2	25
Ccib	Cantharellus cibarius	KC573037	Cantharellales	Cantharellaceae	58656	26.79	-0.0148968	0.0608436	33	13	2	26
Clut	Cantharellus lutescens	MG602719	Cantharellales	Cantharellaceae	80736	25.55	-0.0123589	0.0614481	49	27	2	26
Rsol	Rhizoctonia solani	KC352446	Cantharellales	Ceratobasidiaceae	235849	35.91	-0.00390076	-0.00194932	127	31	2	26
Cgat	Cryptococcus gattii	CP025773	Tremellales	Cryptococcaceae	31189	33.42	0.0408531	0.0359066	21	7	2	22
Cneo	Cryptococcus neoformans	AY101381	Tremellales	Cryptococcaceae	24874	34.98	-0.0406029	-0.0480274	17	2	2	20
Hory	Hannaella oryzae	MH732752	Tremellales	Bulleribasidiaceae	26444	38.98	0.0368792	0.037702	17	6	2	23
Tfuc	Tremella fuciformis	MF422647	Tremellales	Tremellaceae	35058	37.6	-0.0288462	-0.0297872	20	5	2	23
Tasa	Trichosporon asahii	JH925097	Trichosporonales	Trichosporonaceae	32567	28.9	-0.0109705	-0.0103806	21	4	2	25
Mvio	Microbotryum cf. violaceum	KC285587	Microbotryales	Microbotryaceae	92107	32.77	-0.0196312	-0.0149527	44	16	2	24
Mlyc	Microbotryum lychnidis-dioicae	KC285586	Microbotryales	Microbotryaceae	107808	33.76	-0.0122264	-0.021037	51	24	2	31
Rmuc	Rhodotorula mucilaginosa	MF694646	Sporidiobolales	Sporidiobolaceae	47023	40.43	0.00318952	-0.00371012	31	13	2	23
Jang	Jaminaea angkorensis	KC628747	Microstromatales	/	29999	32.16	0.00589623	-0.028607	18	2	2	22
Ubro	Ustilago bromivora	LT558140	Ustilaginales	Ustilaginaceae	177540	35.99	0.000781128	-0.00361211	42	29	2	21
Umay	Ustilago maydis	DQ157700	Ustilaginales	Ustilaginaceae	56814	31.2	0.00552326	-0.0121795	26	12	2	23
Tind	Tilletia indica	DQ993184	Tilletiales	Tilletiaceae	65147	28.86	-0.0139182	-0.020097	14	10	2	24
Twal	Tilletia walkeri	EF536375	Tilletiales	Tilletiaceae	59352	28.79	0.01306	0.0191039	34	8	2	24

## Sheet: Table S2
Table S2 Gene features and organization of the Sphaerobolus stellatus mitogenome
Gene	Start	Stop	Strand	Length (bp)	Intergenic nucleotides (bp)	Note
orf299	2084	2983	+	900		LAGLIDADG endonuclease
orf223	3705	4376	+	672		LAGLIDADG endonuclease
orf311	5218	6153	+	936		LAGLIDADG endonuclease
orf370	6216	7328	+	1113		LAGLIDADG endonuclease
orf179	8375	8914	+	540		LAGLIDADG endonuclease
orf281	11619	12464	+	846	1585	LAGLIDADG endonuclease
cox1	1	15034	+	15034
exon1	1	75	+	75
exon2	1886	2083	+	198
exon3	3366	3704	+	339
exon4	5113	5217	+	105
exon5	6204	6214	+	11
exon6	7459	7548	+	90
exon7	8941	8986	+	46
exon8	10120	10309	+	190
exon9	11569	11618	+	50
exon10	12766	12939	+	174
exon11	14708	15034	+	327
intron1	76	1885	+	1810		Group IB
intron2	2084	3365	+	1282		Group IA
intron3	3705	5112	+	1408		Group IB
intron4	5218	6203	+	986		Group IB
intron5	6215	7458	+	1244		Group IB
intron6	7549	8940	+	1392		Group I(derived)
intron7	8987	10119	+	1133		Group IB(3')
intron8	10310	11568	+	1259		Group I(derived)
intron9	11619	12765	+	1147		Group IB(3')
intron10	12940	14707	+	1768	1125	Group IB(3')
nad4	16620	21538	+	4919
exon1	16620	17257	+	638
exon2	20698	21538	+	841
intron1	17258	20697	+	3440		Group IB
orf247	23111	23854	+	744	2388	LAGLIDADG endonuclease
cox3	22664	26410	+	3747
exon1	22664	23110	+	447
exon2	24631	24934	+	304
exon3	26349	26410	+	62
intron1	23111	24630	+	1520		Group ID
intron2	24935	26348	+	1414	608	Group I(derived)
atp8	28799	28951	+	153	-1
nad4L	29560	29826	+	267
orf419	30150	31409	+	1260		LAGLIDADG endonuclease
orf289	32085	32954	+	870		LAGLIDADG endonuclease
orf629	33349	35238	+	1890	4008	GIY-YIG endonuclease
nad5	29826	37266	+	7441
exon1	29826	30149	+	324
exon2	31435	31527	+	93
exon3	33016	33347	+	332
exon4	35826	37266	+	1441
intron1	30150	31434	+	1285		Group IC2
intron2	31528	33015	+	1488		Group IB
intron3	33348	35825	+	2478	2086	Group I(derived)
trnN(gtt)	41275	41346	+	72	957
trnC(gca)	43433	43506	+	74	2649
rnl	44464	50156	+	5693
exon1	44464	47631	+	3168
exon2	48849	48895	+	47
exon3	49700	50516	+	817
intron1	47632	48848	+	1217		Group IA
intron2	48896	49699	+	804		Group IB
orf211	47917	48552	+	636	2038	LAGLIDADG endonuclease
cox2	52806	59854	+	7049
exon1	52806	53180	+	375
exon2	54526	54541	+	16
exon3	56570	56861	+	292
exon4	58603	58622	+	20
exon5	59787	59854	+	68
intron1	53181	54525	+	1345		Group ID
intron2	54542	56569	+	2028		Group I(derived)
intron3	56862	58602	+	1741		Group IA
intron4	58623	59786	+	1164		Group IB(3')
orf329	55144	56133	+	990		GIY-YIG endonuclease
orf429	57297	58586	+	1290	1630	GIY-YIG endonuclease
trnA(tgc)	61893	61963	+	71	560
trnF(gaa)	63594	63664	+	71	138
trnM(cat)	64225	64296	+	72	744
trnY(gta)	64435	64518	+	84	1728
trnM(cat)	65263	65336	+	74	624
trnL(taa)	67065	67147	+	83	1008
trnG(tcc)	67772	67842	+	71	1164
trnE(ttc)	68851	68921	+	71	72
orf122	70454	70086	-	369	391	hypothetical protein
trnM(cat)	70527	70598	+	72	1632
trnD(gtc)	70990	71062	+	73	2277
rps3	72695	76255	+	3561	286
orf188	78533	79099	+	567	1552	hypothetical protein
atp9	79386	79607	+	222	1560
trnK(ttt)	81160	81232	+	73	1037
orf122	83161	82793	-	369	866	hypothetical protein
trnT(tgt)	84199	84270	+	72	1829
trnR(tct)	85137	85207	+	71	1220
trnI(gat)	87037	87107	+	71	4085
trnH(gtg)	88328	88401	+	74	2570
trnM(cat)	92487	92559	+	73	442
trnW(cca)	95130	95200	+	71	2012
orf118	95999	95643	-	357	952	hypothetical protein
orf120	98374	98012	-	363		hypothetical protein
orf340	99992	101014	+	1023		GIY-YIG endonuclease
orf517	104178	105731	+	1554	2596	GIY-YIG endonuclease
nad1	99327	106185	+	6859
exon1	99327	99498	+	172
exon2	101323	101556	+	234
exon3	102798	103098	+	301
exon4	105891	106185	+	295
intron1	99499	101322	+	1824
intron2	101557	102797	+	1241
intron3	103099	105890	+	2792	2515	Group IB(5')
nad6	108782	109531	+	750
orf349	113632	114681	+	1050		LAGLIDADG endonuclease
orf194	117197	117781	+	585		LAGLIDADG endonuclease
orf186	118505	119065	+	561		hypothetical protein
orf162	121390	121878	+	489	2753	homing endonuclease
cob	112047	122218	+	10172
exon1	112047	112439	+	393
exon2	113596	113631	+	36
exon3	115713	115779	+	67
exon4	116321	116424	+	104
exon5	117812	118017	+	206
exon6	119746	119759	+	14
exon7	120082	120127	+	46
exon8	121900	122218	+	319
intron1	112440	113595	+	1156		Group ID
intron2	113632	115712	+	2081		Group ID
intron3	115780	116320	+	541		Group IB(5')
intron4	116425	117811	+	1387		Group IB
intron5	118018	119745	+	1728		Group IA
intron6	119760	120081	+	322		Group IB(5')
intron7	120128	121899	+	1772	668	Group IB(3')
orf248	124972	125718	+	747	974	LAGLIDADG endonuclease
orf157	126387	126860	+	474	847	hypothetical protein
rns	127835	131021	+	3187
exon1	127835	128235	+	401
exon2	129621	131021	+	1401
intron1	128236	129620	+	1385		Group IB(3')
orf218	128564	129220	+	657	2034	GIY-YIG endonuclease
trnV(tac)	131869	131939	+	71	786
trnL(tag)	133974	134058	+	85	1448
trnR(tcg)	134845	134916	+	72	1531
atp6	136365	137138	+	774	2093
trnS(tga)	138670	138756	+	87	3
nad2	140850	144859	+	4010
exon1	140850	142672	+	1823
exon2	144490	144859	+	370
intron1	142673	144489	+	1817		Group IB(3')
orf202	143676	144284	+	609	4495	LAGLIDADG endonuclease
nad3	144863	145231	+	369	641
trnS(gct)	149727	149807	+	81	1655
trnQ(ttg)	150449	150522	+	74	472
trnP(tgg)	152178	152250	+	73

## Sheet: Table S3
Table S3 Codon usage analysis of the Sphaerobolus stellatus mitogenome
AmAcid	Codon	Number	Frequency
Ala	GCG	109	0.00214116
	GCA	208	0.00408588
	GCT	390	0.00766103
	GCC	214	0.00420374
Cys	TGT	655	0.0128666
	TGC	247	0.00485198
Asp	GAT	771	0.0151453
	GAC	266	0.00522521
Glu	GAG	440	0.00864321
	GAA	817	0.0160489
Phe	TTT	2439	0.0479109
	TTC	887	0.0174239
Gly	GGG	318	0.00624669
	GGA	481	0.0094486
	GGT	488	0.00958611
	GGC	187	0.00367337
His	CAT	624	0.0122576
	CAC	281	0.00551987
Ile	ATA	2325	0.0456715
	ATT	2605	0.0511717
	ATC	829	0.0162846
Lys	AAG	1011	0.0198597
	AAA	2458	0.0482841
Leu	TTG	692	0.0135934
	TTA	2984	0.0586167
	CTG	351	0.00689493
	CTA	1047	0.0205669
	CTT	1011	0.0198597
	CTC	458	0.0089968
Met	ATG	684	0.0134363
Asn	AAT	2763	0.0542754
	AAC	808	0.0158721
Pro	CCG	116	0.00227867
	CCA	325	0.00638419
	CCT	669	0.0131416
	CCC	347	0.00681635
Gln	CAG	367	0.00720922
	CAA	714	0.0140256
Arg	AGG	537	0.0105486
	AGA	912	0.017915
	CGG	133	0.00261261
	CGA	185	0.00363408
	CGT	161	0.00316263
	CGC	111	0.00218045
Ser	AGT	871	0.0171096
	AGC	329	0.00646277
	TCG	203	0.00398766
	TCA	742	0.0145756
	TCT	1029	0.0202133
	TCC	435	0.00854499
Thr	ACG	177	0.00347693
	ACA	607	0.0119237
	ACT	959	0.0188383
	ACC	466	0.00915395
Val	GTG	267	0.00524486
	GTA	758	0.0148899
	GTT	822	0.0161471
	GTC	234	0.00459662
Trp	TGG	491	0.00964504
	TGA	736	0.0144577
Tyr	TAT	2500	0.0491092
	TAC	780	0.0153221

## Sheet: Table S4
Table S4 Local BLAST analysis of the Sphaerobolus stellatus mitogenome against itself
Species	Identitie (%)	Aligned length (bp)	Mismatched bases (bp)	Gaps (bp)	from	to	from	to	evalue
Sphaerobolus stellatus	96.04	101	4	0	126684	126784	126651	126751	4.45e-42
Sphaerobolus stellatus	96.04	101	4	0	126651	126751	126684	126784	4.45e-42
Sphaerobolus stellatus	100	80	0	0	70520	70599	64218	64297	7.21e-37
Sphaerobolus stellatus	100	80	0	0	64218	64297	70520	70599	7.21e-37
Sphaerobolus stellatus	100	79	0	0	86613	86691	86536	86614	2.73e-36
Sphaerobolus stellatus	100	79	0	0	86536	86614	86613	86691	2.73e-36
Sphaerobolus stellatus	95.588	68	3	0	126717	126784	126651	126718	1.03e-24
Sphaerobolus stellatus	95.588	68	3	0	126651	126718	126717	126784	1.03e-24
Sphaerobolus stellatus	90.361	83	7	1	106580	106662	62286	62367	8.06e-22
Sphaerobolus stellatus	90.361	83	7	1	62286	62367	106580	106662	8.06e-22
Sphaerobolus stellatus	98.214	56	1	0	139360	139415	91219	91274	3.06e-21
Sphaerobolus stellatus	98.214	56	1	0	91219	91274	139360	139415	3.06e-21
Sphaerobolus stellatus	100	49	0	0	43310	43358	43275	43323	6.31e-19
Sphaerobolus stellatus	100	49	0	0	43310	43358	52214	52166	6.31e-19
Sphaerobolus stellatus	100	48	0	0	80748	80795	78193	78146	2.39e-18
Sphaerobolus stellatus	100	48	0	0	78146	78193	80795	80748	2.39e-18
Sphaerobolus stellatus	96.226	53	2	0	65700	65752	40863	40915	9.07e-18
Sphaerobolus stellatus	96.226	53	2	0	40863	40915	65700	65752	9.07e-18
Sphaerobolus stellatus	97.826	46	1	0	137321	137366	52206	52251	1.87e-15
Sphaerobolus stellatus	97.826	46	1	0	52206	52251	137321	137366	1.87e-15
Sphaerobolus stellatus	95.918	49	2	0	43310	43358	80307	80259	1.87e-15
Sphaerobolus stellatus	100	41	0	0	43318	43358	43236	43276	2.69e-14
Sphaerobolus stellatus	97.674	43	1	0	68759	68801	61825	61867	1.02e-13
Sphaerobolus stellatus	97.674	43	1	0	61825	61867	68759	68801	1.02e-13
Sphaerobolus stellatus	100	38	0	0	88069	88106	18849	18886	1.47e-12
Sphaerobolus stellatus	100	38	0	0	18849	18886	88069	88106	1.47e-12
Sphaerobolus stellatus	100	38	0	0	146528	146565	146455	146492	1.47e-12
Sphaerobolus stellatus	97.5	40	1	0	146586	146625	146491	146530	5.57e-12
Sphaerobolus stellatus	97.5	40	1	0	146491	146530	146586	146625	5.57e-12
Sphaerobolus stellatus	100	36	0	0	50783	50818	50669	50704	2.11e-11
Sphaerobolus stellatus	93.333	45	3	0	68006	68050	50780	50824	2.11e-11
Sphaerobolus stellatus	93.333	45	3	0	50780	50824	68006	68050	2.11e-11
Sphaerobolus stellatus	100	36	0	0	43323	43358	131238	131273	2.11e-11
Sphaerobolus stellatus	97.436	39	1	0	78159	78197	19628	19590	2.11e-11
Sphaerobolus stellatus	97.436	39	1	0	19590	19628	78197	78159	2.11e-11
Sphaerobolus stellatus	97.368	38	1	0	139159	139196	139128	139165	8e-11
Sphaerobolus stellatus	97.368	38	1	0	139128	139165	139159	139196	8e-11
Sphaerobolus stellatus	100	34	0	0	80749	80782	19595	19628	3.03e-10
Sphaerobolus stellatus	100	34	0	0	127220	127253	38657	38690	3.03e-10
Sphaerobolus stellatus	100	34	0	0	19595	19628	80749	80782	3.03e-10
Sphaerobolus stellatus	100	34	0	0	127221	127254	60199	60166	3.03e-10
Sphaerobolus stellatus	100	33	0	0	127221	127253	38666	38698	1.15e-09
Sphaerobolus stellatus	94.872	39	2	0	88075	88113	86052	86014	1.15e-09
Sphaerobolus stellatus	94.872	39	2	0	86014	86052	88113	88075	1.15e-09
Sphaerobolus stellatus	97.222	36	1	0	81632	81667	149091	149056	1.15e-09
Sphaerobolus stellatus	100	32	0	0	146556	146587	91195	91226	4.36e-09
Sphaerobolus stellatus	100	32	0	0	135996	136027	102025	102056	4.36e-09
Sphaerobolus stellatus	100	32	0	0	102025	102056	135996	136027	4.36e-09
Sphaerobolus stellatus	100	32	0	0	91195	91226	146556	146587	4.36e-09
Sphaerobolus stellatus	97.143	35	1	0	127221	127255	152363	152397	4.36e-09
Sphaerobolus stellatus	100	31	0	0	65542	65572	70875	70845	1.65e-08
Sphaerobolus stellatus	87.755	49	6	0	111586	111634	111545	111593	1.65e-08
Sphaerobolus stellatus	87.755	49	6	0	111545	111593	111586	111634	1.65e-08
Sphaerobolus stellatus	100	30	0	0	65543	65572	64018	64047	6.27e-08
Sphaerobolus stellatus	100	30	0	0	65543	65572	64024	64053	6.27e-08
Sphaerobolus stellatus	100	30	0	0	65543	65572	16454	16425	6.27e-08
Sphaerobolus stellatus	100	30	0	0	65543	65572	16460	16431	6.27e-08
Sphaerobolus stellatus	100	30	0	0	65543	65572	16466	16437	6.27e-08
Sphaerobolus stellatus	100	30	0	0	65543	65572	16472	16443	6.27e-08
Sphaerobolus stellatus	100	30	0	0	65543	65572	41633	41604	6.27e-08
Sphaerobolus stellatus	100	30	0	0	65543	65572	59133	59104	6.27e-08
Sphaerobolus stellatus	100	30	0	0	65543	65572	59139	59110	6.27e-08
Sphaerobolus stellatus	100	30	0	0	65543	65572	70826	70797	6.27e-08
Sphaerobolus stellatus	100	30	0	0	65543	65572	70832	70803	6.27e-08
Sphaerobolus stellatus	100	30	0	0	65543	65572	70838	70809	6.27e-08
Sphaerobolus stellatus	100	30	0	0	65543	65572	70844	70815	6.27e-08
Sphaerobolus stellatus	100	30	0	0	65543	65572	70850	70821	6.27e-08
Sphaerobolus stellatus	100	30	0	0	65543	65572	70856	70827	6.27e-08
Sphaerobolus stellatus	100	30	0	0	65543	65572	70862	70833	6.27e-08
Sphaerobolus stellatus	100	30	0	0	65543	65572	70868	70839	6.27e-08
Sphaerobolus stellatus	100	30	0	0	65543	65572	72044	72015	6.27e-08
Sphaerobolus stellatus	100	30	0	0	65543	65572	72050	72021	6.27e-08
Sphaerobolus stellatus	100	30	0	0	65543	65572	72056	72027	6.27e-08
Sphaerobolus stellatus	100	30	0	0	65543	65572	72062	72033	6.27e-08
Sphaerobolus stellatus	100	29	0	0	127221	127249	38674	38702	2.38e-07
Sphaerobolus stellatus	100	29	0	0	95954	95982	50794	50822	2.38e-07
Sphaerobolus stellatus	100	29	0	0	95954	95982	68020	68048	2.38e-07
Sphaerobolus stellatus	100	29	0	0	65543	65571	85551	85579	2.38e-07
Sphaerobolus stellatus	100	29	0	0	50794	50822	95954	95982	2.38e-07
Sphaerobolus stellatus	100	29	0	0	68020	68048	95954	95982	2.38e-07
Sphaerobolus stellatus	100	29	0	0	124288	124316	37376	37348	2.38e-07
Sphaerobolus stellatus	100	29	0	0	133662	133690	40768	40740	2.38e-07
Sphaerobolus stellatus	96.875	32	1	0	65543	65574	70820	70789	2.38e-07
Sphaerobolus stellatus	100	29	0	0	94708	94736	77250	77222	2.38e-07
Sphaerobolus stellatus	100	29	0	0	139253	139281	87478	87450	2.38e-07
Sphaerobolus stellatus	100	29	0	0	77222	77250	94736	94708	2.38e-07
Sphaerobolus stellatus	100	29	0	0	37348	37376	124316	124288	2.38e-07
Sphaerobolus stellatus	100	29	0	0	40740	40768	133690	133662	2.38e-07
Sphaerobolus stellatus	100	29	0	0	87450	87478	139281	139253	2.38e-07
Sphaerobolus stellatus	100	28	0	0	68017	68044	50677	50704	9.01e-07
Sphaerobolus stellatus	100	28	0	0	50805	50832	50736	50763	9.01e-07
Sphaerobolus stellatus	100	28	0	0	131817	131844	64745	64718	9.01e-07
Sphaerobolus stellatus	100	28	0	0	152474	152501	87736	87709	9.01e-07
Sphaerobolus stellatus	100	28	0	0	64718	64745	131844	131817	9.01e-07
Sphaerobolus stellatus	100	28	0	0	87709	87736	152501	152474	9.01e-07

## Sheet: Table S5
Table S5 Tandem repeats detected in the mitogenome of Sphaerobolus stellatus using the online program Tandem Repeats Finder with default parameters
Indices	Period Size (bp)	Copy Number	Consensus Size (bp)	Percent Matches	Percent Indels	Score	Entropy (0-2)	Repeat motif
301--365	7	9.3	7	84	0	85	1.5	TATGATA
301--365	21	3.1	21	95	0	112	1.5	TATGAAATATGATATATGATA
627--701	36	2.1	37	84	2	98	1.75	CCTATAGAGTAAAAATCACAATCACAAGCACAATAAC
1249--1289	19	2.2	19	86	4	57	1.18	TAAAAAAAATTAATTGTAA
1289--1337	8	6.1	8	95	0	89	1.91	ATCACAGG
6382--6468	6	14.5	6	97	0	129	1.76	AATCAG
15520--15588	6	11.5	6	76	0	66	1.6	ATTAGA
15826--15890	6	10.8	6	98	0	121	1.55	TGATTA
15990--16035	21	2.2	21	84	0	56	1.45	ATCTCTCATCTATCCTCTATC
15998--16040	21	2	21	86	0	59	1.44	TCTATCCTCTATCATCTATCC
16090--16115	6	4.3	6	100	0	52	1.45	ATAATG
16392--16474	6	13.8	6	96	0	130	1.38	TAATTG
17557--17585	8	3.6	8	100	0	58	1.79	ATAACGTT
17948--17987	6	6.7	6	100	0	80	1	TAATTA
18200--18224	6	4.2	6	100	0	50	1.44	TGAGTT
18232--18257	6	4.3	6	100	0	52	1.45	ATTGTA
18302--18355	5	10.8	5	91	0	90	1.46	TAATC
19192--19232	9	4.6	9	96	0	73	1.84	CTAGGGTTT
19383--19427	6	7.5	6	97	0	81	1.25	AAAACT
20022--20108	24	3.4	24	79	9	84	1.55	TGTAATAATGTAATAAAGTAATAA
20022--20080	8	7.4	8	86	0	82	1.51	TGTAATAA
20217--20249	13	2.6	13	95	4	59	0.76	AAACAAAAATAAA
20335--20360	13	2	13	100	0	52	0.77	AAAAAACAAAAAT
21927--21977	12	4.3	12	80	16	61	1.48	TTTAACTTAAAC
22411--22453	12	3.6	12	77	0	50	1.55	TAATCATACTCA
22408--22445	18	2.1	18	95	0	67	1.57	TCTTAATCATAATCATAC
26500--26559	8	7.5	8	90	0	84	1.37	ATAACATA
26497--26559	24	2.6	24	92	0	108	1.37	ATTATAACATAATAACATAATAAC
26620--26652	14	2.4	14	94	0	57	1.58	TACTCCATACTCAA
27764--27808	6	7.5	6	100	0	90	1.44	TATGAT
28076--28114	6	6.5	6	93	0	69	1.58	AATACT
28553--28669	9	13	9	98	0	225	1.9	ACTAGGACC
32150--32240	6	15.2	6	95	4	166	1.53	TAATTC
37301--37332	8	4	8	91	0	55	1.39	ATTATAAC
37613--37643	8	3.9	8	100	0	62	1.56	CCATAATC
37714--37764	6	8.5	6	82	8	68	1.34	AACAAG
37717--37763	24	2	24	91	0	76	1.31	AAGAACAAAAACAAGAACAAGAAG
37864--37905	9	4.7	9	100	0	84	1.88	TCATATGAG
38525--38562	6	6.3	6	100	0	76	1.45	TAATAC
38658--38727	8	8.8	8	92	6	106	1.39	TGTTATAA
38795--38893	6	16.5	6	79	0	81	1.54	ATTATC
38795--38893	18	5.5	18	83	0	117	1.54	ATTATCATTATCATTCTC
38795--38893	30	3.3	30	85	0	126	1.54	ATTATCATTATCATTCTCAATCTCATTTTC
38877--38927	12	4.3	12	75	9	50	1.61	TCATTTTAATTA
38881--38928	24	2	24	83	0	60	1.65	TTTAAGTATCATTTGTAATATCAG
38985--39067	7	11.9	7	89	0	112	1.55	TAACAAG
39177--39264	7	12.6	7	73	4	52	1.65	TAGACTT
39177--39270	14	6.7	14	75	0	62	1.65	TAGAATTTATACTT
39177--39324	21	7	21	69	9	86	1.65	TAGACTTTATACTTTAGAATT
39497--39538	6	7	6	100	0	84	0.92	TAATTT
39747--39827	7	11.6	7	100	0	162	1.55	AGAGATT
40691--40731	18	2.3	18	91	0	64	1.49	CTAATACTAATCCTAATT
41360--41413	6	9	6	82	8	65	1.58	CTAATC
41601--41647	6	7.8	6	95	0	85	1.4	TAATTG
41601--41670	18	3.9	18	85	5	79	1.47	TAATTGTAATTGGAATTA
42588--42667	7	11.4	7	80	0	97	1.48	ATCATAT
42865--42898	12	2.8	12	81	0	50	1.43	ACTACAATAACA
42906--42951	6	7.7	6	85	9	67	1.58	TCCTAA
43263--43294	6	5.3	6	100	0	64	1.48	GAATTA
43236--43329	47	2	47	100	0	188	1.88	ATTAGAATTAGAGGCGCCCGGGGCGGGGAATTAGAATTAGAATTAGA
43275--43358	35	2.4	35	100	0	168	1.88	GAATTAGAATTAGAATTAGAGGCGCCCGGGGCGGG
43506--43557	10	5.3	10	86	4	79	1.15	TTACTTTATT
43506--43557	19	2.7	20	87	3	79	1.15	TTACTTTATTTTACTTTACT
43506--43557	5	10.6	5	77	4	52	1.15	TTACT
43937--43983	6	7.8	6	82	0	58	1.4	AATAAC
44194--44239	21	2.2	21	96	0	83	1.65	TTTAAAGTATTATAGTTAACC
49209--49236	6	4.7	6	100	0	56	1.47	CAATTA
49215--49260	12	3.8	12	81	16	51	1.48	CAATTACAATAC
49204--49275	18	4	18	72	22	62	1.5	AATACCAATTACAATTAC
50267--50296	6	5	6	95	0	51	1.4	TATTAG
50691--50749	9	6.6	9	100	0	118	1.54	ATAACTCTT
50837--50882	18	2.6	18	96	0	83	1.74	AGAAGTAGAAGTCTTGTG
51234--51287	7	7.7	7	91	0	90	1.39	CTAATAA
52150--52179	6	5	6	100	0	60	1.46	TAATTC
52195--52221	6	4.5	6	100	0	54	1.46	TCTAAT
52491--52522	6	5.3	6	100	0	64	1	ATTATA
54383--54414	6	5.3	6	92	0	55	1.08	TGTTTG
59092--59139	6	8	6	97	0	78	1.43	TTGTAA
59510--59560	13	3.9	13	84	0	75	1.79	CGTTATAATTGTG
59503--59561	26	2.3	26	87	0	91	1.73	AATTGTTCGTTATAACTGTGCGTTAT
59626--59730	55	1.9	54	88	1	156	1.74	CAATAATTGTTATTAATTATAATTCATATAAACAACTCATAGAGTGATAAAACC
59870--59917	14	3.4	14	91	5	78	1.69	CCAAATGTTATAAC
60167--60214	8	6	8	95	0	87	1.4	ATTATAAC
60490--60545	8	7	8	87	0	85	1.38	TTATAACA
60489--60545	16	3.6	16	92	0	96	1.38	TTTATAACATTATAAC
60838--60876	19	2	20	85	9	55	1.44	AACTTATTCTTATATCTCAT
61574--61612	3	13	3	83	0	51	1.26	ATA
61574--61612	12	3.3	12	88	0	60	1.26	ATAATACTAATA
61578--61620	21	2	21	86	8	61	1.32	TAATAATAATAATATAAATAC
61976--62013	6	6.3	6	93	0	67	1.6	ATTACA
61979--62020	18	2.3	18	87	0	57	1.56	ACAATTACAATTACAATA
62089--62149	6	10.2	6	92	0	104	1.58	TTAGAG
62606--62696	9	10.1	9	90	0	92	1.81	TAATTGCCC
62915--62966	18	2.9	18	85	0	77	1.48	TTATAACCCTTATAATAT
62906--62988	9	9.2	9	81	0	58	1.6	TTATAACCC
62933--62988	27	2.1	27	83	6	69	1.63	TTATAATCCTTATAATCTTTATAACCC
62915--62974	18	3.3	18	79	9	68	1.5	TTATAACCCTTATAATCT
63206--63244	18	2.2	18	90	0	60	1.46	TTATGCTTATACTTATAA
63450--63518	36	1.9	36	85	5	95	1.41	AAATTGATATGATAAGTAAAAGTAAAAGTTAAATTG
64018--64083	6	11.2	6	93	3	116	1.42	TTACAA
65006--65062	24	2.4	24	87	0	78	1.77	TCATATTATTACCCAGACAATAAC
65384--65418	3	11.7	3	100	0	70	0.93	ATA
65430--65510	9	9	9	100	0	162	1.22	CTTTCTATT
65543--65572	6	5	6	100	0	60	1.46	TTACAA
65917--65959	6	7.2	6	100	0	86	1.45	TTCTAA
66070--66143	14	5.3	14	81	0	76	1.52	TTGTAAATTGTTAA
66070--66144	7	10.7	7	80	0	69	1.51	TTGTTAA
66076--66143	21	3.2	21	83	6	84	1.52	ATTGTAAATTGTTAATTGTTT
66063--66146	28	3	28	83	0	87	1.47	TTGTTTATTGTAAATTGTTAATTGTTTA
66512--66550	14	2.8	14	96	0	60	1.64	ACTATAAACTAGAA
66754--66813	9	6.7	9	96	0	111	1.67	TTATAACGA
66942--66995	10	5.4	10	93	0	90	1.55	TAATAATCCC
67217--67251	6	5.8	6	93	0	61	1.44	CTAATA
67890--67930	6	6.8	6	88	0	64	1.5	TTCTAA
67863--67927	24	2.8	22	78	15	67	1.59	TACTTCTAATTCTAATTAACTA
68559--68603	18	2.5	18	85	0	63	1.49	CATCTTCATCATTATATA
68565--68645	30	2.7	30	82	3	92	1.5	CATCTTCATATATATCTTCATATTCATATA
68940--69050	7	15.9	7	96	0	186	1.55	AGTAATG
69163--69263	8	12.6	8	88	0	121	1.52	CTTATTAC
69707--69764	9	6.4	9	95	0	107	1.42	AATTAGAAG
69948--69996	6	8.2	6	93	0	80	1.58	TCCAAT
70793--70874	6	13.7	6	100	0	164	1.47	GTAATT
71155--71254	9	11.1	9	95	0	173	1.37	AGTTATAAT
71354--71388	6	5.8	6	93	0	61	1.47	AATCAC
71354--71389	18	2	18	100	0	72	1.5	AATCACAATCACAATCAT
71404--71452	3	16.3	3	100	0	98	0.91	TCT
71626--71666	7	5.9	7	85	0	55	1.51	ACTAATA
71996--72064	6	11.5	6	93	0	111	1.44	ATTGTA
72250--72288	8	4.9	8	87	0	60	1.51	TTATAATG
73480--73504	3	8.3	3	100	0	50	0.94	TAA
73954--74064	6	18.5	6	74	0	69	1.55	TAACAA
73978--74041	24	2.7	24	87	0	92	1.67	TAACAATAACAATAACCCTATGAC
74296--74338	18	2.4	17	81	11	50	1.48	AGTAGAAAAATTAGATA
74570--74614	24	2	22	87	12	65	1.87	GAAATTCTTGTTGGGAGGAGAC
74791--74824	17	2	17	88	0	50	1.51	AAATTCAAAGAGTGAAA
76453--76520	9	7.6	9	86	0	91	1.56	TATAAGGGT
76454--76520	18	3.7	18	91	0	107	1.55	ATAAGGGTTATAAGGATA
76453--76520	27	2.5	27	87	0	109	1.56	TATAAGGGTTATAAGGATAATAAGGGT
76775--76853	31	2.6	31	82	6	99	1.85	GCTATTAGTTATAGTTATCAATCATATGAGG
77034--77145	9	12.4	9	81	11	104	1.32	ATTAAACTT
77032--77138	45	2.4	45	93	0	178	1.31	TAATTAAACTAATTAAAATTATTAAACTTATTTAAATTATTAAAC
77345--77422	6	13	6	86	0	75	1.71	CTAATC
80177--80212	6	6	6	86	0	54	1.43	CTAATT
80178--80212	18	1.9	18	94	0	61	1.38	TAATACTAATTCTAATTT
80229--80272	6	7.3	6	100	0	88	1.47	TCTAAT
80176--80318	59	2.4	59	90	0	223	1.82	ACTAATTCTAATTCTAATTCTAATTCTAATTCTAATTACCCGCCCCGGGCGCCTCTAAT
80648--80678	12	2.6	12	100	0	62	1.8	ATCATATTAGCC
80683--80723	18	2.3	18	87	8	57	1.79	TATACTTGTTAGTCATCA
80910--80962	3	17.7	3	96	0	97	0.91	ATA
81437--81491	7	7.9	7	100	0	110	1.39	AATTTGT
82168--82231	6	11	6	74	12	62	1.45	CCTTTA
82616--82651	8	4.5	8	96	0	63	1.55	ATTGGAGT
82796--82909	9	12.7	9	84	3	113	1.73	AAGGATTAT
82796--82909	27	4.2	27	87	4	149	1.73	AAGGATTATAAGGATTCTAAGTATTAT
83380--83537	6	26.2	6	82	3	147	1.61	TAATAG
83380--83530	12	12.5	12	83	4	169	1.61	TAATAGTTATAG
83380--83540	18	8.9	18	79	4	162	1.6	TAATAGTAATAGTTATAG
83755--83847	7	13.1	7	76	10	64	1.67	TAATCCC
83763--83846	14	6	14	81	0	87	1.66	AATCCCTAATACCC
83795--83845	21	2.4	21	84	12	77	1.56	CCTAATACCTAATACCTAATA
83907--83955	7	7	7	90	0	80	1.48	TTAAGAT
83907--83962	21	2.7	21	88	0	85	1.47	TTAAGATTAAAGATTTAAGAT
83907--83962	14	4	14	88	0	76	1.47	TTAAGATTAAAGAT
84367--84463	7	13.9	7	90	0	77	1.58	TATCTTA
84376--84472	14	7	14	85	1	115	1.59	TCTTATATCTTGTA
84364--84472	21	5.2	21	84	1	130	1.59	TTGTATCTTGTATCTTGTATC
84699--84737	5	7.8	5	88	0	60	1.88	TTAGC
84698--84741	10	4.4	10	94	0	79	1.85	ATTAGCTTAG
84792--84863	6	12	6	100	0	144	1.58	TCCTAA
84984--85010	7	3.9	7	100	0	54	1.36	ACAAATT
85319--85380	7	8.9	7	76	0	61	1.79	TTAGACA
85326--85377	14	3.7	14	97	0	95	1.76	TTAGACATTATACT
85522--85579	6	9.8	6	92	3	100	1.42	TTACAA
85897--85930	17	2	17	100	0	68	1.92	GTACCTCGTACAATATC
86536--86691	77	2	77	100	0	312	1.69	ATTAATTTTTATTTACTCCTGATAAGTTCTTCTAATGTAATAAGGATAAGAGTATAAGAGTATTA
86658--86727	8	8.8	8	79	6	61	1.5	ATAAGAGT
86900--87036	14	10.1	14	76	17	76	1.88	CTATTACCTATGAA
86889--86962	37	2	37	84	5	96	1.77	TGAACTATTACCTATTGAAATATGAACTATTACCTAT
86972--87032	7	8.7	7	100	0	122	1.94	CCTATGA
87164--87195	13	2.5	13	100	0	64	1.71	ATACTTTAGACTT
87704--87793	25	3.8	25	81	14	120	1.92	ATAATTGTACCTATGCGTTCATATG
87752--87790	19	2.1	19	95	0	69	1.92	TGATAATTGTACCTATGCG
87853--87909	6	9.5	6	100	0	114	1.58	CTAACT
87945--88003	26	2.3	26	90	0	100	1.84	CCTATGCTTGTTATTCATATGATAAC
88496--88525	6	5	6	91	0	51	1.64	ATATTG
88492--88525	12	2.9	12	91	4	52	1.69	TATCGATATTGA
88840--88914	7	10.7	7	92	0	123	1.42	TTAGTTA
88997--89044	25	1.9	25	87	8	71	1.71	ATAATCACCATATAGTTATAATATA
89050--89109	25	2.4	25	97	0	111	1.83	CATATGAATTGTTATCATACGAACT
89193--89251	10	5.4	10	77	18	64	1.29	GTAAAGAAAA
89193--89251	25	2.7	20	75	22	64	1.29	GTAAAGAAAAGTAAAGAAAA
89193--89272	35	2.3	35	86	4	108	1.28	GTAAAGAAAAGTAAAGAAAAGTAAAGGGAATGAAA
90275--90310	14	2.6	14	95	0	63	1.3	TCTTTAATATTAAA
90547--90643	8	12.1	8	96	0	176	2	TAGGACTC
91066--91132	6	11.2	6	79	6	64	1.61	TGTAAT
91068--91134	18	3.7	18	81	0	71	1.62	TAATTGTAATTCTAATTC
91331--91368	6	6.2	6	93	6	67	1.45	TCTAAT
91610--91656	6	7.8	6	95	0	85	1.39	ATTATG
91607--91656	24	2.1	24	100	0	100	1.38	ATTATTATGATTATGATTATGATT
91932--92052	6	20.2	6	76	3	73	1.68	ACTCTT
91932--92088	18	8.7	18	73	2	127	1.65	ACTCTTAATCTTAGTATT
91942--92054	24	4.7	24	74	0	109	1.67	TTACTCTTACTCTTAATCTTAGTA
91932--92107	36	4.9	36	82	5	185	1.65	ACTCTTAATCTTAATCTTACTCTTTATCTTAGTATT
92002--92099	6	16.3	6	75	4	90	1.53	TTAATC
92877--92910	3	11.3	3	93	0	59	0.94	ATA
92935--93036	9	11.3	9	95	0	186	1.36	TTATAATAG
93621--93689	33	2.1	33	88	0	102	1.57	TTATTTTAGATAAAACAGAATTTACTTTATTAG
94231--94271	19	2.2	18	95	4	73	1.7	AAATGCTATGACAAATTA
94656--94693	3	12.7	3	88	0	58	1.09	TAA
94751--94778	14	2	14	100	0	56	1.58	GAGTAGTAATTAGT
94857--94883	8	3.4	8	100	0	54	1.43	TGTTATAA
95235--95293	21	2.8	21	97	0	109	1.62	AATGTCTTATGTATTATGTTT
95236--95309	21	3.5	20	90	3	94	1.61	ATGTCTTATGTATTATGTTT
95236--95309	7	10.6	7	80	11	80	1.61	ATGTCTT
95318--95369	21	2.5	21	87	0	68	1.9	TAATGTCTAAGGTCTAATAGC
95331--95374	14	3.1	14	81	12	54	1.95	CTAATGGCTAATGG
95450--95491	17	2.4	18	88	4	59	1.51	ATTATAACCATTATTACC
95450--95493	18	2.5	17	88	3	61	1.52	ATTATAATCATTTTACC
96267--96346	10	8	10	100	0	160	0.97	CTCTTCTTTC
96642--96718	6	12.8	6	85	0	91	1.37	AATAAC
96821--96869	6	8.2	6	93	0	80	1.47	AATTAC
97078--97133	7	8	7	93	0	94	1.56	GGAAATT
98905--98966	6	10.3	6	91	0	70	1.49	TCTAAT
98932--98982	6	8.5	6	93	0	84	1.47	AATTCA
99019--99063	6	7.5	6	94	0	81	1.42	AACTCC
99074--99131	9	6.4	9	73	0	53	1.48	AGAAGAAGC
99086--99137	6	8.7	6	97	0	95	1.54	AGAAGC
99153--99191	12	3.3	12	92	0	69	1.72	AGAATCAGAAGC
101589--101629	17	2.4	17	100	0	82	1.63	TACTAATTAAATGACAT
101729--101827	8	12.6	8	88	4	139	1.61	ATAATGTG
101897--101969	6	12.2	6	100	0	146	1.58	TCCAAT
102241--102289	8	6.1	8	92	0	71	1.44	ATTATAAC
102243--102295	16	3.3	16	76	10	54	1.44	TATAACATTATAACAC
105621--105647	13	2.1	13	100	0	54	1.4	GCGCCAGGGGCGA
106254--106340	36	2.4	36	88	0	129	1.73	TGCTTGTTAGAATTAGTATACTTGTTCTTCTGGGTG
106252--106315	18	3.6	18	67	0	56	1.75	TATGCTTGTTATAATTAG
106609--106641	17	1.9	17	93	0	57	1.78	GAGTCATATCATAATAG
106735--106788	6	9	6	79	0	54	1.62	TAACAG
106735--106790	12	4.7	12	78	8	60	1.59	TAACAGAAACAG
107000--107075	40	1.9	40	81	10	93	1.77	GTTTTCTGGATTAAGGGTTTACTGAATAACTGATTTTCTG
107806--107858	22	2.4	22	84	6	63	1.69	AATTATAACCTATATGAGTTAT
108249--108288	8	5	8	84	0	53	1.35	GTTATAAT
108545--108589	7	6.3	7	92	2	72	1.89	AGCTGTG
108653--108735	6	13.8	6	71	9	53	1.53	TAATTG
108658--108691	12	2.8	12	95	0	59	1.46	GTAATTGTTATG
108655--108735	24	3.4	23	77	13	83	1.53	ATTGTAATTGTTATGTAATTGTT
109683--109737	14	4.2	13	80	15	53	1.28	TAACAATTAAAAT
109821--109868	7	6.9	7	90	0	69	1.86	ATTAGCA
110788--110842	7	7.9	7	83	0	65	1.52	ACTAATA
110788--110842	14	3.9	14	87	0	83	1.52	ACTAATTACTAATA
110787--110842	21	2.7	21	85	0	76	1.52	TACTAATTACTAATAACTAAT
111161--111214	9	6	9	91	0	81	1.54	ATTACACTA
111330--111379	24	2.1	24	100	0	100	1.63	CTAAACACAAAATATTACATATGA
111718--111761	18	2.4	18	88	7	63	1.39	TTAGAATTAAAATTAGAA
111718--111761	6	7.3	6	80	10	54	1.39	TTAGAA
111753--111814	18	3.4	18	93	0	106	1.84	ATTAGAATTCCCAGGATT
115457--115481	13	1.9	13	100	0	50	1.36	CGCCCCTGGCGCT
123875--123909	6	5.8	6	100	0	70	1.47	CCAATC
126651--126784	33	4.1	33	96	0	241	1.91	AATAGTTCTACAGGAAGTGGTCAATCTTCAAGT
126892--126952	6	10.2	6	96	0	113	1.58	AATTGG
127221--127253	8	4.1	8	100	0	66	1.39	TGTTATAA
127374--127413	16	2.4	16	83	4	53	1.23	ATTAAAAAATAGTTAA
127417--127463	24	2	24	86	0	67	1.75	AAGTTTTACCATATTACCGTTTTC
127430--127468	8	4.9	8	81	12	53	1.79	TTACCGTT
127443--127476	16	2.1	16	88	0	50	1.77	GTTTTACCGTGTTACC
130487--130522	9	4	9	96	0	63	1.54	TATCACTAT
131173--131229	28	2	28	100	0	114	1.29	AAAAGAATAACTAATAATTATAAAAAGA
131260--131303	6	7.3	6	100	0	88	1.47	GAATTA
131360--131413	6	9	6	83	0	72	1.7	ATTAGT
132216--132268	6	8.8	6	89	0	61	1.51	ACAATT
132212--132270	18	3.3	18	82	0	73	1.46	AATAACAATTACAATTAC
132212--132270	6	9.8	6	88	0	55	1.46	AATAAC
132212--132268	12	4.8	12	84	0	69	1.48	AATAACAATTAC
132445--132487	17	2.5	17	80	0	50	1.72	TATTATAATTCTAAGCC
132736--132782	6	7.8	6	95	0	67	1.4	CTAATA
133027--133053	9	3	9	100	0	54	1.53	TTATAACAC
134718--134770	6	9.2	6	83	8	74	1.37	TAATTG
134718--134774	11	4.9	12	83	10	66	1.35	TAATTGTTATTG
135400--135473	12	6.2	12	78	6	51	1.49	AATTATTATTAG
135758--135806	18	2.7	18	96	0	89	1.42	ATTATATAAATAGACTAA
135887--135925	20	2	20	94	0	69	1.83	CCCTTCTCATAGGATTATAA
135970--136011	20	2.1	20	95	0	75	1.73	ATTACCCAATAATTCATATG
136153--136216	7	9.1	7	84	0	83	1.48	GAGGAAT
137437--137467	12	2.6	12	94	0	53	1.89	ACTAACAGTATG
137963--138002	12	3.3	12	92	0	71	1.54	ATTAATATGAGG
138458--138490	12	2.8	12	95	0	57	1.15	TTATTGTTAATT
138472--138529	30	1.9	30	92	0	98	1.67	ATTGTTATTATTATTGTTAGTCATAGGGTA
139132--139196	31	2.1	31	100	0	130	1.78	TGAGTTATTATTACAATAATTATAACGCCTA
139625--139713	6	14.8	6	83	0	61	1.56	TCATAA
139631--139713	18	4.6	18	83	5	96	1.56	TCATAATCATACTCATAC
139625--139713	24	3.7	24	84	3	108	1.56	TCATTATCATACTCATACTCATAA
139631--139713	12	6.9	12	76	15	73	1.56	TCATACTCATAC
139972--140054	24	3	29	79	18	113	1.8	CCTAACCCTAAAACTATTTTAGACTTAAG
140162--140217	8	7.3	8	75	15	55	1.49	ATTATAAC
144304--144337	16	2.1	17	88	5	52	1.11	TTATTTTAAATAATTAT
145384--145462	6	13.2	6	100	0	158	1.24	TCTTAT
145629--145737	9	12.1	9	88	0	128	1.5	AGTTATAAT
145850--145893	9	5	9	88	5	72	1.81	CAGTTGTAA
145840--145893	18	3.2	18	89	10	87	1.77	TAAAAGTTGTAACAGTTG
145905--145950	5	9.2	5	86	9	67	1.32	TTATC
145968--146045	7	11	7	79	8	68	1.89	CTATGAC
146055--146120	6	11	6	90	0	96	1.34	ATAATC
146053--146120	18	3.8	18	90	0	109	1.34	TAATAATCATAATCATAA
146423--146463	18	2.3	18	83	8	57	1.5	GTTCTGGTTCTGTTTCTG
146955--146987	7	4.9	7	92	7	59	1.53	CCTCATA
146955--146987	13	2.4	14	95	5	59	1.53	CCTCATACCTCATA
147364--147395	6	5.3	6	92	0	55	1	ATAATT
148021--148052	15	2.1	15	100	0	64	1.68	AATCATAATAGTCTT
148041--148109	22	3.2	21	81	8	77	1.73	TAATAGTTTATATATAAACCC
148056--148109	20	2.6	21	88	11	76	1.75	TAAACCCTAATAGTATTAGTA
148074--148122	22	2.2	22	88	0	71	1.65	TATAAACCCTAATAATAAAATG
148314--148391	9	8.7	9	100	0	156	1.33	ATAATAACT
148305--148391	27	3.2	27	96	0	156	1.36	ATAATAACTATAATAACTATAATAACT
148591--148687	8	12.1	8	92	0	158	1.41	ATACTATT
149012--149092	22	3.7	22	89	0	126	1.55	ATAACATTATAACATTCATATG
149179--149216	7	5.9	7	82	17	55	0.98	AATTATT
149180--149221	18	2.5	16	79	20	50	0.99	ATTATTAATTTTAATT
149813--149883	6	11.7	6	90	3	88	1.47	ACACTA
149813--149883	18	3.9	18	87	3	106	1.47	ACACTAACCCTAACACTA
150197--150251	25	2.2	25	90	0	83	1.89	GTCACCATATACGTTATAATTATTA
150221--150309	31	2.9	31	81	0	106	1.9	AGTCACCCTATACGTTATAATTGTTAGTCAA
150605--150632	6	4.7	6	100	0	56	1	TAATTA
151276--151357	6	13.7	6	100	0	164	1.47	AATCCC
151501--151543	6	7.2	6	100	0	86	1.58	ATCCTA
152062--152099	7	5.4	7	100	0	76	0.98	TATAATT
152315--152376	22	2.9	22	87	2	99	1.56	ATAAATGTAATAATGTTATCAT
152361--152395	8	4.4	8	96	0	61	1.4	AATGTTAT

## Sheet: Table S6
Table S6 Distribution of repeat loci in the mitogenome of Sphaerobolus stellatus searched by REPuter
1st repeat length	Starting position	Match direction	2nd repeat length	Starting position	E-value
80	64217	F	80	70519	4.49e-39
79	86535	F	79	86612	1.8e-38
76	70792	F	76	70798	1.15e-36
76	151275	F	76	151281	1.15e-36
74	39746	F	74	39753	1.84e-35
73	32149	F	73	32155	7.35e-35
73	145383	F	73	145389	7.35e-35
76	90559	F	76	90567	2.62e-34
72	65429	F	72	65438	2.94e-34
75	90552	F	75	90568	1.03e-33
70	70792	F	70	70804	4.71e-33
70	96266	F	70	96276	4.71e-33
70	151275	F	70	151287	4.71e-33
69	148313	F	69	148322	1.88e-32
67	32149	F	67	32161	3.01e-31
67	39746	F	67	39760	3.01e-31
67	101896	F	67	101902	3.01e-31
67	145383	F	67	145395	3.01e-31
66	84791	F	66	84797	1.2e-30
69	16405	F	69	71995	3.9e-30
64	70792	F	64	70810	1.93e-29
64	151275	F	64	151293	1.93e-29
67	69954	F	67	101927	6.05e-29
67	90552	F	67	90576	6.05e-29
63	65429	F	63	65447	7.71e-29
61	32149	F	61	32167	1.23e-27
61	101896	F	61	101908	1.23e-27
61	145383	F	61	145401	1.23e-27
60	39746	F	60	39767	4.94e-27
60	84791	F	60	84803	4.94e-27
60	96266	F	60	96286	4.94e-27
60	148313	F	60	148331	4.94e-27
67	80226	P	67	131238	3.01e-31
62	43267	P	62	52159	3.08e-28
80	39747	R	80	39747	4.49e-39
77	145385	R	77	145385	2.87e-37
75	39746	R	75	39746	4.6e-36
75	145383	R	75	145383	4.6e-36
73	39754	R	73	39754	7.35e-35
71	145391	R	71	145391	1.18e-33
70	84791	R	70	84791	4.71e-33
69	145383	R	69	145383	1.88e-32
68	39746	R	68	39746	7.53e-32
68	84795	R	68	84795	7.53e-32
66	39761	R	66	39761	1.2e-30
65	145397	R	65	145397	4.82e-30
64	84791	R	64	84791	1.93e-29
63	145383	R	63	145383	7.71e-29
62	84801	R	62	84801	3.08e-28
61	39746	R	61	39746	1.23e-27

## Sheet: Table S7
Table S7 Local BLAST searches between the mitochondrialand the nuclear genomes of Sphaerobolus stellatus
Mitogenome	Nuclear Genome	Identity (%)	Alignment length (bp)	Mismatches (bp)	Gap (bp)	Mitogenome		Nuclear genome		Evalue
						From	To	From	To
Sphaerobolus stellatus	KN838506.1	100	1152	0	0	45065	46216	1	1152	0
Sphaerobolus stellatus	KN838525.1	100	1075	0	0	82008	83082	1075	1	0
Sphaerobolus stellatus	KN837141.1	91.757	1468	42	28	68211	69647	248103	249522	0
Sphaerobolus stellatus	KN837141.1	93.41	607	15	3	67599	68186	247533	248133	0
Sphaerobolus stellatus	KN837206.1	99.167	360	0	2	92541	92900	192331	191975	0
Sphaerobolus stellatus	KN837183.1	98.438	256	2	2	86606	86860	313518	313772	1.02e-122
Sphaerobolus stellatus	KN837183.1	100	164	0	0	67412	67575	313364	313527	8.43e-79
Sphaerobolus stellatus	KN837183.1	98.765	81	0	1	86538	86618	313527	313606	1.94e-30
Sphaerobolus stellatus	KN837088.1	100	214	0	0	14767	14980	692301	692514	1.35e-106
Sphaerobolus stellatus	KN837131.1	96	225	9	0	122823	123047	94717	94941	1.06e-97
Sphaerobolus stellatus	KN837131.1	93.925	214	11	2	102250	102463	94513	94724	2.33e-84
Sphaerobolus stellatus	KN837081.1	98.058	206	3	1	19485	19689	347602	347807	6.38e-95
Sphaerobolus stellatus	KN837081.1	93.75	48	1	1	78159	78204	347745	347698	9.31e-09
Sphaerobolus stellatus	KN837081.1	100	34	0	0	80749	80782	347712	347745	1.56e-06
Sphaerobolus stellatus	KN837258.1	89.13	276	5	8	125941	126192	16220	16494	8.37e-84
Sphaerobolus stellatus	KN837258.1	95.89	73	3	0	106818	106890	16119	16047	3.28e-23
Sphaerobolus stellatus	KN837149.1	100	110	0	0	61211	61320	14705	14814	8.79e-49
Sphaerobolus stellatus	KN837083.1	99.107	112	1	0	15621	15732	1751237	1751348	3.16e-48
Sphaerobolus stellatus	KN837128.1	100	106	0	0	124013	124118	712176	712071	1.47e-46
Sphaerobolus stellatus	KN837128.1	100	94	0	0	8014	8107	711095	711188	6.9e-40
Sphaerobolus stellatus	KN837128.1	100	91	0	0	140683	140773	711269	711179	3.21e-38
Sphaerobolus stellatus	KN837085.1	97.414	116	0	1	27763	27875	1633135	1633250	5.29e-46
Sphaerobolus stellatus	KN837085.1	98.462	65	1	0	10177	10241	511857	511921	4.24e-22
Sphaerobolus stellatus	KN837085.1	100	60	0	0	102945	103004	289534	289475	5.48e-21
Sphaerobolus stellatus	KN837427.1	93.13	131	9	0	66892	67022	23961	23831	1.9e-45
Sphaerobolus stellatus	KN837236.1	95.69	116	3	2	126332	126445	122514	122399	3.19e-43
Sphaerobolus stellatus	KN837122.1	98.113	106	2	0	23619	23724	650195	650300	3.19e-43
Sphaerobolus stellatus	KN837122.1	95.495	111	5	0	23619	23729	550976	551086	5.33e-41
Sphaerobolus stellatus	KN837080.1	94.118	119	5	2	27766	27883	56715	56598	1.48e-41
Sphaerobolus stellatus	KN837270.1	98.958	96	0	1	111539	111634	170308	170402	8.92e-39
Sphaerobolus stellatus	KN837270.1	93.333	90	6	0	111545	111634	170354	170443	1.17e-27
Sphaerobolus stellatus	KN837270.1	98.148	54	1	0	29114	29167	170509	170456	5.52e-16
Sphaerobolus stellatus	KN837270.1	89.655	58	6	0	111545	111602	170395	170452	7.19e-10
Sphaerobolus stellatus	KN837270.1	97.674	43	1	0	69824	69866	170508	170550	7.19e-10
Sphaerobolus stellatus	KN837174.1	100	79	0	0	125601	125679	464255	464177	1.5e-31
Sphaerobolus stellatus	KN837140.1	93.258	89	4	1	150513	150601	317271	317185	1.51e-26
Sphaerobolus stellatus	KN837140.1	97.561	41	1	0	136765	136805	347918	347878	9.31e-09
Sphaerobolus stellatus	KN837138.1	97.26	73	2	0	93691	93763	328732	328804	7.04e-25
Sphaerobolus stellatus	KN837087.1	93.846	65	4	0	71949	72013	1309596	1309532	4.27e-17
Sphaerobolus stellatus	KN837641.1	100	52	0	0	12411	12462	12432	12483	1.54e-16
Sphaerobolus stellatus	KN837280.1	100	51	0	0	78728	78778	74807	74857	5.52e-16
Sphaerobolus stellatus	KN837098.1	95	60	3	0	65091	65150	779837	779896	5.52e-16
Sphaerobolus stellatus	KN837136.1	96.296	54	2	0	81588	81641	148937	148990	2.57e-14
Sphaerobolus stellatus	KN837243.1	100	47	0	0	122793	122839	147334	147380	9.24e-14
Sphaerobolus stellatus	KN837243.1	100	43	0	0	79632	79674	147255	147297	1.55e-11
Sphaerobolus stellatus	KN837243.1	100	37	0	0	57120	57156	147335	147299	3.35e-08
Sphaerobolus stellatus	KN837243.1	100	35	0	0	64756	64790	147222	147256	4.33e-07
Sphaerobolus stellatus	KN837090.1	100	47	0	0	16732	16778	727785	727739	9.24e-14
Sphaerobolus stellatus	KN837518.1	96.154	52	2	0	99309	99360	26218	26167	3.32e-13
Sphaerobolus stellatus	KN837864.1	97.619	42	1	0	96968	97009	1811	1852	2.59e-09
Sphaerobolus stellatus	KN837301.1	100	39	0	0	11180	11218	137152	137114	2.59e-09
Sphaerobolus stellatus	KN837248.1	97.619	42	1	0	96968	97009	181174	181215	2.59e-09
Sphaerobolus stellatus	KN837097.1	97.5	40	1	0	41256	41295	557558	557597	3.35e-08
